# Supplementary material for: Effects of High-Quality Carbon Nanowalls Ionization-Assisting Substrates on Surface-Assisted Laser Desorption/Ionization Mass Spectrometry Performance
Source: Nanomaterials (Basel). 2022 Dec 23;13(1):63. doi: 10.3390/nano13010063 (PMC9823508; doi:10.3390/nano13010063)
Supplement: Supplementary file 1 [file nanomaterials-13-00063-s001.zip]

Archive with 1 entries (1 files):
- nanomaterials-2070441-supplementary.pdf
